# Supplementary material for: Recovery after General Anaesthesia in Adult Horses: A Structured Summary of the Literature
Source: Animals (Basel). 2021 Jun 14;11(6):1777. doi: 10.3390/ani11061777 (PMC8232193; doi:10.3390/ani11061777)
Supplement: Supplementary file 1 [file animals-11-01777-s001.zip]

Archive with 1 entries (1 files):
- animals-1220225-supplementary.pdf
